# Supplementary material for: Relationship between floating toe score and performance in track and field athletes
Source: PLoS One. 2025 Jan 24;20(1):e0314087. doi: 10.1371/journal.pone.0314087 (PMC11761107; doi:10.1371/journal.pone.0314087)
Supplement: S1 Dataset — (XLSX) [file pone.0314087.s001.xlsx]

## Sheet: Sheet1
Sample number	Category	World Athletics score	Floating toe score
1	Sprinter	1024	14
2	Sprinter	986	15
3	Sprinter	1064	19
4	Sprinter	1052	9
5	Sprinter	1036	16
6	Sprinter	1033	18
7	Sprinter	1030	20
8	Sprinter	1033	11
9	Sprinter	1057	18
10	Sprinter	934	10
11	Sprinter	909	18
12	Sprinter	952	17
13	Sprinter	918	20
14	Sprinter	955	15
15	Sprinter	877	16
16	Sprinter	881	12
17	Sprinter	973	19
18	Sprinter	906	14
19	Sprinter	959	19
20	Sprinter	950	8
21	Sprinter	1008	17
22	Sprinter	853	9
23	Sprinter	958	20
24	Sprinter	1085	17
25	Sprinter	1059	10
26	Sprinter	1052	1
27	Sprinter	1065	15
28	Sprinter	966	19
29	Sprinter	1018	20
30	Sprinter	1118	15
31	Sprinter	1009	11
32	Sprinter	1012	2
33	Sprinter	1020	18
34	Sprinter	808	16
35	Sprinter	1046	19
36	Sprinter	885	13
37	Sprinter	807	12
38	Sprinter	973	10
39	Sprinter	980	18
40	Sprinter	854	19
41	Sprinter	942	14
42	Sprinter	797	18
43	Sprinter	1023	18
44	Sprinter	1076	16
45	Sprinter	1113	12
46	Sprinter	1021	14
47	Sprinter	998	15
48	Sprinter	998	18
49	Sprinter	1205	14
50	Sprinter	1010	15
51	Sprinter	1071	15
52	Sprinter	797	11
53	Sprinter	943	16
54	Sprinter	989	10
55	Sprinter	956	13
56	Sprinter	911	14
57	Sprinter	874	18
58	Sprinter	871	13
59	Sprinter	871	12
60	Sprinter	916	19
61	Sprinter	979	12
62	Sprinter	970	12
63	Sprinter	974	10
64	Sprinter	1001	8
65	Sprinter	1081	17
66	Sprinter	962	19
67	Sprinter	1058	16
68	Sprinter	998	16
69	Sprinter	1043	9
70	Sprinter	1059	20
71	Sprinter	1143	15
72	Sprinter	974	16
73	Sprinter	909	19
74	Sprinter	881	1
75	Sprinter	1120	16
76	Sprinter	915	13
77	Sprinter	908	17
78	Sprinter	1050	18
79	Sprinter	915	13
80	Sprinter	844	20
81	Sprinter	881	12
82	Sprinter	1011	10
83	Sprinter	937	20
84	Sprinter	947	16
85	Sprinter	946	9
86	Sprinter	909	16
87	Sprinter	1056	16
88	Sprinter	1046	16
89	Sprinter	961	12
90	Sprinter	1070	20
91	Sprinter	1031	14
92	Sprinter	463	16
93	Sprinter	763	20
94	Sprinter	1106	16
95	Sprinter	1052	17
96	Sprinter	1039	17
97	Sprinter	1108	18
98	Sprinter	956	20
99	Sprinter	828	13
100	Sprinter	847	20
101	Sprinter	727	10
102	Sprinter	946	19
103	Sprinter	970	20
104	Sprinter	910	17
105	Sprinter	926	16
106	Sprinter	1056	18
107	Sprinter	992	18
108	Sprinter	534	19
109	Sprinter	898	20
110	Sprinter	949	20
111	Sprinter	867	12
112	Sprinter	823	2
113	Sprinter	881	3
114	Sprinter	1032	7
115	Sprinter	881	14
116	Sprinter	949	8
117	Sprinter	817	8
118	Sprinter	930	16
119	Sprinter	872	3
120	Sprinter	999	16
121	Sprinter	973	15
122	Sprinter	947	20
123	Sprinter	942	8
124	Sprinter	996	10
125	Sprinter	935	15
126	Sprinter	971	18
127	Sprinter	962	18
128	Sprinter	955	12
129	Sprinter	934	16
130	Sprinter	991	9
131	Sprinter	966	11
132	Sprinter	957	20
133	Sprinter	999	11
134	Sprinter	931	20
135	Sprinter	897	6
136	Sprinter	890	5
137	Sprinter	888	7
138	Sprinter	886	13
139	Sprinter	843	8
140	Sprinter	834	13
141	Sprinter	797	15
142	Sprinter	769	19
143	Sprinter	673	19
144	Sprinter	877	16
145	Sprinter	814	16
146	Sprinter	1122	19
147	Sprinter	1079	9
148	Sprinter	1076	16
149	Sprinter	1063	19
150	Sprinter	1037	15
151	Sprinter	1037	17
152	Sprinter	1021	18
153	Sprinter	1002	17
154	Sprinter	1030	19
155	Sprinter	995	8
156	Sprinter	851	13
157	Sprinter	934	6
158	Sprinter	999	11
159	Sprinter	1072	16
160	Sprinter	1043	20
161	Sprinter	938	16
162	Sprinter	986	15
163	Sprinter	1036	15
164	Sprinter	1054	11
165	Sprinter	1002	20
166	Sprinter	921	7
167	Sprinter	862	8
168	Sprinter	1087	9
169	Sprinter	930	16
170	Sprinter	991	20
171	Sprinter	962	13
172	Sprinter	771	20
173	Sprinter	763	6
174	Sprinter	903	20
175	Sprinter	848	19
176	Sprinter	763	15
177	Sprinter	1068	14
178	Sprinter	923	16
179	Sprinter	773	18
180	Sprinter	1000	16
181	Sprinter	856	15
182	Sprinter	833	19
183	Sprinter	851	17
184	Sprinter	901	18
185	Sprinter	872	18
186	Sprinter	912	18
187	Sprinter	731	20
188	Sprinter	886	19
189	Sprinter	923	20
190	Sprinter	925	20
191	Sprinter	824	16
192	Sprinter	824	8
193	Sprinter	771	20
194	Sprinter	867	18
195	Jumper	987	15
196	Jumper	890	11
197	Jumper	1022	14
198	Jumper	913	13
199	Jumper	890	10
200	Jumper	979	17
201	Jumper	879	12
202	Jumper	964	14
203	Jumper	1054	20
204	Jumper	980	18
205	Jumper	1024	15
206	Jumper	912	4
207	Jumper	957	17
208	Jumper	829	18
209	Jumper	965	18
210	Jumper	810	20
211	Jumper	895	20
212	Jumper	860	16
213	Jumper	855	13
214	Jumper	869	18
215	Jumper	867	11
216	Jumper	826	20
217	Jumper	764	17
218	Jumper	801	2
219	Jumper	886	19
220	Jumper	869	7
221	Jumper	945	20
222	Jumper	874	18
223	Jumper	859	20
224	Jumper	916	17
225	Jumper	873	19
226	Jumper	939	9
227	Jumper	900	16
228	Jumper	994	18
229	Jumper	926	18
230	Jumper	858	9
231	Jumper	888	13
232	Jumper	724	4
233	Jumper	892	20
234	Jumper	974	20
235	Jumper	958	20
236	Jumper	869	12
237	Jumper	997	20
238	Jumper	912	20
239	Jumper	1050	20
240	Jumper	1055	18
241	Jumper	966	20
242	Jumper	746	4
243	Jumper	868	14
244	Jumper	1010	16
245	Jumper	964	15
246	Jumper	974	13
247	Jumper	984	15
248	Jumper	1050	10
249	Jumper	1062	18
250	Jumper	1031	18
251	Jumper	989	18
252	Jumper	1107	20
253	Jumper	1055	13
254	Jumper	1092	14
255	Jumper	975	17
256	Jumper	832	5
257	Jumper	1028	19
258	Jumper	993	15
259	Jumper	840	1
260	Jumper	826	18
261	Jumper	949	15
262	Jumper	979	9
263	Jumper	994	17
264	Jumper	746	15
265	Jumper	885	14
266	Jumper	851	17
267	Jumper	567	16
268	Jumper	956	15
269	Jumper	1038	14
270	Jumper	993	18
271	Jumper	966	11
272	Jumper	1022	20
273	Jumper	771	20
274	Jumper	932	13
275	Jumper	912	16
276	Jumper	824	10
277	Jumper	1089	1
278	Jumper	949	9
279	Jumper	1001	7
280	Jumper	898	3
281	Jumper	992	16
282	Jumper	855	19
283	Jumper	945	19
284	Jumper	932	0
285	Jumper	822	17
286	Jumper	1020	15
287	Jumper	913	17
288	Jumper	778	12
289	Jumper	941	16
290	Jumper	750	14
291	Jumper	864	4
292	Jumper	894	18
293	Jumper	928	11
294	Jumper	906	13
295	Jumper	597	8
296	Jumper	597	18
297	Jumper	722	15
298	Jumper	801	18
299	Jumper	970	18
300	Jumper	916	20
301	Jumper	872	20
302	Distance runner	929	11
303	Distance runner	1127	16
304	Distance runner	1040	12
305	Distance runner	987	8
306	Distance runner	1035	19
307	Distance runner	983	14
308	Distance runner	970	10
309	Distance runner	990	4
310	Distance runner	953	1
311	Distance runner	940	6
312	Distance runner	970	17
313	Distance runner	1002	16
314	Distance runner	902	12
315	Distance runner	944	16
316	Distance runner	947	12
317	Distance runner	997	4
318	Distance runner	857	8
319	Distance runner	943	7
320	Distance runner	983	20
321	Distance runner	966	11
322	Distance runner	894	11
323	Distance runner	846	20
324	Distance runner	1212	10
325	Distance runner	961	15
326	Distance runner	1071	16
327	Distance runner	1010	6
328	Distance runner	989	16
329	Distance runner	1047	9
330	Distance runner	959	11
331	Distance runner	974	4
332	Distance runner	1013	13
333	Distance runner	1093	2
334	Distance runner	979	7
335	Distance runner	1014	8
336	Distance runner	955	7
337	Distance runner	973	14
338	Distance runner	1012	14
339	Distance runner	999	10
340	Distance runner	861	20
341	Distance runner	907	15
342	Distance runner	914	13
343	Distance runner	844	8
344	Distance runner	906	15
345	Distance runner	729	8
346	Distance runner	819	6
347	Distance runner	857	16
348	Distance runner	852	12
349	Distance runner	830	8
350	Distance runner	881	13
351	Distance runner	860	14
352	Distance runner	894	3
353	Distance runner	916	10
354	Distance runner	871	16
355	Distance runner	918	13
356	Distance runner	821	13
357	Distance runner	937	7
358	Distance runner	961	7
359	Distance runner	920	14
360	Distance runner	922	11
361	Distance runner	884	4
362	Distance runner	972	10
363	Distance runner	939	18
364	Distance runner	944	5
365	Distance runner	965	15
366	Distance runner	825	0
367	Distance runner	711	14
368	Distance runner	857	8
369	Distance runner	688	14
370	Distance runner	960	15
371	Distance runner	683	18
372	Distance runner	741	17
373	Distance runner	883	20
374	Distance runner	869	18
375	Distance runner	848	19
376	Distance runner	844	15
377	Distance runner	841	19
378	Distance runner	818	10
379	Distance runner	759	17
380	Distance runner	747	16
381	Distance runner	745	20
382	Distance runner	740	16
383	Distance runner	658	8
384	Distance runner	981	7
385	Distance runner	965	20
386	Distance runner	939	20
387	Distance runner	937	14
388	Distance runner	935	20
389	Distance runner	934	16
390	Distance runner	920	13
391	Distance runner	920	20
392	Distance runner	918	17
393	Distance runner	908	19
394	Distance runner	905	18
395	Distance runner	903	16
396	Distance runner	923	19
397	Distance runner	446	18
398	Distance runner	603	10
399	Distance runner	661	15
400	Distance runner	644	20
401	Distance runner	700	20
402	Distance runner	637	20
403	Distance runner	655	19
404	Distance runner	410	18
405	Distance runner	618	20
406	Distance runner	858	20
407	Distance runner	804	17
408	Distance runner	648	6
409	Distance runner	838	10
410	Distance runner	944	18
411	Distance runner	995	8
412	Distance runner	864	13
413	Distance runner	1076	15
414	Distance runner	734	18
415	Distance runner	1185	13
416	Distance runner	1074	16
417	Distance runner	1072	13
418	Distance runner	1185	11
419	Distance runner	1059	7
420	Distance runner	1141	18
421	Distance runner	1135	7
422	Distance runner	1265	19
423	Control	-	19
424	Control	-	19
425	Control	-	20
426	Control	-	19
427	Control	-	17
428	Control	-	16
429	Control	-	16
430	Control	-	20
431	Control	-	14
432	Control	-	9
433	Control	-	20
434	Control	-	20
435	Control	-	20
436	Control	-	13
437	Control	-	10
438	Control	-	10
439	Control	-	5
440	Control	-	12
441	Control	-	16
442	Control	-	15
443	Control	-	12
444	Control	-	4
445	Control	-	6
446	Control	-	1
447	Control	-	20
448	Control	-	19
449	Control	-	11
450	Control	-	19
451	Control	-	18
452	Control	-	19
453	Control	-	15
454	Control	-	11
455	Control	-	9
456	Control	-	0
457	Control	-	0
458	Control	-	5
459	Control	-	2
460	Control	-	0
461	Control	-	4
462	Control	-	13
463	Control	-	2
464	Control	-	2
465	Control	-	3
466	Control	-	1
467	Control	-	1
468	Control	-	15
469	Control	-	3
470	Control	-	5
471	Control	-	4
472	Control	-	1
473	Control	-	6
474	Control	-	3
475	Control	-	5
476	Control	-	4
477	Control	-	0
478	Control	-	10
479	Control	-	14
480	Control	-	12
481	Control	-	19
482	Control	-	9
483	Control	-	3
484	Control	-	9
485	Control	-	15
486	Control	-	13
487	Control	-	5
488	Control	-	19
489	Control	-	3
490	Control	-	19
491	Control	-	14
492	Control	-	18
493	Control	-	11
494	Control	-	18
495	Control	-	20
496	Control	-	15
497	Control	-	6
498	Control	-	14
499	Control	-	15
500	Control	-	12
501	Control	-	14
502	Control	-	16
503	Control	-	13
504	Control	-	20
505	Control	-	15
506	Control	-	17
507	Control	-	10
508	Control	-	6
509	Control	-	14
510	Control	-	9
511	Control	-	10
512	Control	-	18
513	Control	-	8
514	Control	-	18
515	Control	-	16
516	Control	-	16
517	Control	-	20
518	Control	-	3
519	Control	-	8
520	Control	-	16
521	Control	-	11
522	Control	-	13
523	Control	-	10
524	Control	-	10
525	Control	-	5
526	Control	-	12
527	Control	-	16
528	Control	-	15
529	Control	-	12
530	Control	-	4
531	Control	-	6
532	Control	-	1
533	Control	-	16
534	Control	-	5
535	Control	-	5
536	Control	-	11
537	Control	-	0
538	Control	-	13
539	Control	-	9
540	Control	-	10
541	Control	-	7
542	Control	-	17
543	Control	-	9
544	Control	-	9
545	Control	-	1
546	Control	-	13
547	Control	-	12
548	Control	-	8
549	Control	-	8
550	Control	-	17
551	Control	-	17
552	Control	-	12
553	Control	-	5
554	Control	-	12
555	Control	-	14
556	Control	-	18
557	Control	-	17
558	Control	-	18
